# Supplementary material for: Advanced topic modeling with large language models: analyzing social media content from dementia caregivers
Source: Innov Aging. 2025 Dec 26;9(Suppl 1):S38–47. doi: 10.1093/geroni/igaf120 (PMC12742845; doi:10.1093/geroni/igaf120)
Supplement: igaf120_Supplementary_Data [file igaf120_supplementary_data.zip]

Archive with 1 entries (1 files):
- innage suppl He et al.docx
